# Supplementary material for: Age, Not Sex, Drives Sarcopenia Severity in Mexican Older Adults with a Health Insurance Plan
Source: Geriatrics (Basel). 2026 Jul 1;11(4):77. doi: 10.3390/geriatrics11040077 (PMC13398084; doi:10.3390/geriatrics11040077)
Supplement: Supplementary file 1 [file geriatrics-11-00077-s001.zip]

Archive with 1 entries (1 files):
- geriatrics-4303879-supplementary.pdf
